# Supplementary material for: Palaeoproteomics guidelines to identify proteinaceous binders in artworks following the study of a 15th-century painting by Sandro Botticelli’s workshop
Source: Sci Rep. 2022 Jun 23;12:10638. doi: 10.1038/s41598-022-14109-w (PMC9226190; doi:10.1038/s41598-022-14109-w)
Supplement: Supplementary file 2 — Supplementary Tables. [file 41598_2022_14109_MOESM2_ESM.xlsx]

## Sheet: Table S4
Supplementary Table S4 - Proteins identified in the mock-up samples. For samples A-H, all proteins were identified in the MaxQuant search against a database containing collagens, egg proteins, and milk proteins; for sample I, all proteins were identified in the MaxQuant search against the SwissProt database; for sample J, the results of the two searches were merged (for details, see Methods). 1Th…
Sample	Protein accession number	Protein	Sample size	Species	Total peptides	Unique peptides	Total sequence coverage (%)	Unique sequence coverage (%)	MSMS spectra	Sequence length
A	P02845	Vitellogenin-2	Small	Gallus gallus	6	6	3.4	3.4	7	1850
			Large	Gallus gallus	70	51	35.7	28.8	139
	P87498	Vitellogenin-1	Small	Aves1	2	2	1	1	2	1912
			Large	Gallus gallus	44	35	25.7	20.2	64
	F1NV02	Apolipoprotein B	Small	-	-	-	-	-	-	4631
			Large	Gallus gallus	63	38	14	8.5	80
	P19121	Serum albumin	Small	-	-	-	-	-	-	615
			Large	Gallus gallus	14	11	25	19.7	16
	Q91025	Vitellogenin-3	Small	-	-	-	-	-	-	347
			Large	Gallus gallus	3	3	10.4	8.4	4
	-	Lysozyme	Small	-	-	-	-	-	-	147
			Large	Aves1	2	2	19	19	2
B	P02845	Vitellogenin-2	Small	Gallus gallus	66	52	30.9	27.1	113	1850
			Large	Gallus gallus	96	73	42.3	35.7	198
	F1NV02	Apolipoprotein B	Small	Gallus gallus	52	32	11.2	7.6	60	4631
			Large	Gallus gallus	142	100	30.4	23.1	175
	P87498	Vitellogenin-1	Small	Gallus gallus	37	30	19.6	15.7	54	1912
			Large	Gallus gallus	67	48	33.6	23.8	102
	P19121	Serum albumin	Small	Gallus gallus	5	5	8.5	8.5	4	615
			Large	Gallus gallus	18	12	29.9	23.4	21
	A0A1D5PVD8	Apolipoprotein A1	Small	-	-	-	-	-	-	264
			Large	Gallus gallus	8	8	32.4	32.4	9
	-	Vitellogenin-3	Small	-	-	-	-	-	-	1837
			Large	Aves1	2	2	8.1	8.1	2
	-	Immuglobulin lambda	Small	-	-	-	-	-	-	103
			Large	Aves1	2	2	18.4	18.4	2
C	P02845	Vitellogenin-2	Small	Gallus gallus	20	19	11.4	10.8	30	1850
			Large	Gallus gallus	70	45	34.5	25.6	140
	F1NV02	Apolipoprotein B	Small	Gallus gallus	14	10	2.9	2	15	4631
			Large	Gallus gallus	55	32	11.7	7	80
	P87498	Vitellogenin-1	Small	Phasianidae1	10	9	5	4.6	11	1912
			Large	Gallus gallus	39	30	19.8	15.1	62
	P19121	Serum albumin	Small	-	-	-	-	-	-	615
			Large	Gallus gallus	5	5	8.3	8.3	6
	A0A1D5PVD8	Apolipoprotein A	Small	-	-	-	-	-	-	275
			Large	Gallus gallus	5	5	10.9	10.9	5
	P10184	Ovohinibitor	Small	-	-	-	-	-	-	472
			Large	Gallus gallus	2	1	3.6	2.1	2
	P20763	Immuglobulin lambda	Small	-	-	-	-	-	-	103
			Large	Phasianidae1	2	2	18.4	18.4	4
	Q91025	Vitellogenin-3	Small	-	-	-	-	-	-	347
			Large	Gallus gallus	2	2	8.1	8.1	2
D	P02845	Vitellogenin-2	Small	Gallus gallus	90	59	42.9	31.2	218	1850
			Large	Gallus gallus	98	75	48.6	40.6	259
	P87498	Vitellogenin-1	Small	Gallus gallus	52	34	28.4	18.3	83	1912
			Large	Gallus gallus	65	45	34.4	23.9	113
	F1NV02	Apolipoprotein B	Small	Gallus gallus	44	31	8.9	6.5	56	4631
			Large	Gallus gallus	75	59	16.8	13.6	90
	P19121	Serum albumin	Small	Gallus gallus	10	8	18.9	16.7	13	615
			Large	Gallus gallus	17	9	28.8	16.3	20
	Q91025	Vitellogenin-3	Small	Gallus gallus	3	3	11.2	11.2	3	347
			Large	Gallus gallus	4	4	16.4	14.4	5
	-	Riboflavin-binding protein	Small	Aves1	2	2	6.3	6.3	2	238
			Large	Aves1	3	2	11.8	8.8	3
	-	Immuglobulin lambda	Small	Aves1	2	2	18.4	18.4	3	103
			Large	Aves1	4	4	55.3	55.3	6
E	G1T4A5	Collagen alpha-1(I)	Small	Oryctolagus cuniculus	37	0	48.5	0	134	1195
			Large	Oryctolagus cuniculus	78	1	61.5	3.2	333
	G1T2Z5	Collagen alpha-2(I)	Small	Oryctolagus cuniculus	21	12	28.7	15.8	58	1364
			Large	Oryctolagus cuniculus	54	13	45.2	12	189
	G1T8J0	Collagen alpha-1(III)	Small	Oryctolagus cuniculus	12	7	14.5	9	27	1464
			Large	Oryctolagus cuniculus	39	13	32.9	13.4	101
F	G1T2Z5	Collagen alpha-2(I)	Small	Oryctolagus cuniculus	8	2	12.3	2.6	19	1364
			Large	Oryctolagus cuniculus	25	5	22.1	4.9	64
	G1T4A5	Collagen alpha-1(I)	Small	Oryctolagus cuniculus	8	0	7.3	0	15	1195
			Large	Oryctolagus cuniculus	20	0	21.8	0	54
	G1T8J0	Collagen alpha-1(III)	Small	Mammalia2	3	3	2.7	2.7	4	1464
			Large	Oryctolagus cuniculus	9	5	8.1	4.8	21
G	P02845	Vitellogenin-2	Small	Gallus gallus	87	69	38.9	34.4	262	1850
			Large	Gallus gallus	135	80	54.8	39.1	575
	F1NV02	Apolipoprotein B	Small	Gallus gallus	85	54	16.6	11.3	139	4631
			Large	Gallus gallus	172	98	29.4	17.1	362
	P87498	Vitellogenin-1	Small	Gallus gallus	69	49	32.4	23.4	143	1912
			Large	Gallus gallus	98	57	43.5	25.1	300
	P19121	Serum albumin	Small	Gallus gallus	20	13	29.9	21.5	33	615
			Large	Gallus gallus	37	26	46.2	33	95
	-	Apolipoprotein A-I	Small	Aves1	6	1	27.6	6.5	9	170
			Large	Gallus gallus	15	7	36.4	28.4	24
	Q91025	Vitellogenin-3	Small	Gallus gallus	5	4	12.4	10.4	5	347
			Large	Gallus gallus	5	5	15	13	9
	P01012	Ovalbumin	Small	Gallus gallus	4	4	11.7	11.7	7	386
			Large	Gallus gallus	5	5	14.8	14.8	17
	P20763	Immunoglobuline lambda	Small	-	-	-	-	-	-	103
			Large	Gallus gallus	5	5	63.1	63.1	16
	-	Ovotransferrin	Small	-	-	-	-	-	-	946
			Large	Aves1	5	3	4.5	2.6	5
	-	Collagen alpha-1(I)	Small	-	-	-	-	-	-	1195
			Large	Mammalia2	4	2	4.9	2.9	4
	-	Apolipoprotein H	Small	-	-	-	-	-	-	345
			Large	Phasianidae1	3	3	9.9	9.9	3
	G1T2Z5	Collagen alpha-2(I)	Small	-	-	-	-	-	-	1364
			Large	Oryctolagus cuniculus	3	2	3.5	2.7	2
H	P02845	Vitellogenin-2	Small	Gallus gallus	10	10	8.5	8.5	11	1850
			Large	-	-	-	-	-	-
	G1T4A5	Collagen alpha-1(I)	Small	-	-	-	-	-	-	1195
			Large	Oryctolagus cuniculus	5	0	7.1	0	9
	P01012	Ovalbumin	Small	-	-	-	-	-	-	386
			Large	Gallus gallus	2	2	7.8	7.8	3
I	-	Keratin, type I microfibrillar 48 kDa, component 8C-1	Small	Artiodactyla	24	5	46.8	17	201	412
			Large	Artiodactyla (presumed Ovis aries3)	25	7	40.8	17.5	358
	-	Keratin, type II cuticular Hb1	Small	Mammalia (excluding Homo Sapiens)	16	2	25.6	4.8	106	500
			Large	Artiodactyla	26	1	36	2.4	118
	-	Keratin, type I microfibrillar, 47.6 kDa	Small	Mammalia (excluding Homo Sapiens)	6	3	37.1	3.5	169	404
			Large	Mammalia (presumed Ovis aries3)	11	7	50.7	24.3	302
	XP_027829728.1 / XP_005693867.3	Keratin, type I cuticular Ha5	Small	Mammalia (excluding Homo Sapiens)	3	3	15.2	5.5	89	455
			Large	presumed Ovis aries / Capra hircus4	4	4	15.4	7.7	136
	-	Keratin, type II microfibrillar, component 7C	Small	Mammalia (presumed Ovis aries3)	2	1	23	1.8	99	491
			Large	-	-	-	-	-	-
	-	Keratin, type II microfibrillar, component 5	Small	-	-	-	-	-	-	502
			Large	presumed Ovis aries / Capra hircus4	4	3	28.7	8.2	95
	-	Keratin, type II microfibrillar (Fragment)	Small	-	-	-	-	-	-	109
			Large	Mammalia (excluding Homo Sapiens)	2	2	45	33.9	12
J	P02845	Vitellogenin-2	Small	Gallus gallus	229	154	71.6	60.1	1306	1850
			Large	Gallus gallus	227	150	72.6	59.1	1428
	F1NV02	Apolipoprotein B	Small	Gallus gallus	210	133	35.9	25.2	384	4631
			Large	Gallus gallus	240	155	40.4	29.2	490
	P87498	Vitellogenin-1	Small	Gallus gallus	164	112	62.6	43.9	596	1912
			Large	Gallus gallus	163	107	65.3	45.1	615
	P19121	Serum albumin	Small	Gallus gallus	66	45	80.7	62	143	615
			Large	Gallus gallus	73	55	87.5	67.6	168
	A0A1D5PVD8	Apolipoprotein A-I	Small	Gallus gallus	24	16	60	44.7	37	275
			Large	Gallus gallus	26	10	62.5	29.1	39
	P01012	Ovalbumin	Small	Gallus gallus	17	17	46.1	46.1	32	386
			Large	Gallus gallus	17	17	48.2	48.2	41
	Q91025	Vitellogenin-3	Small	Gallus gallus	13	12	35.2	29.7	21	347
			Large	Gallus gallus	9	9	30	28	16
	P10184	Ovoinhibitor	Small	Gallus gallus	12	12	35.2	35.2	14	472
			Large	Gallus gallus	21	20	45.1	43.6	27
	B8YK77	Lysozyme	Small	Gallus gallus	12	12	70.1	70.1	19	147
			Large	Gallus gallus	11	11	59.2	59.2	15
	-	Ovotransferrin	Small	Aves1	12	3	9.9	3.6	15	946
			Large	Aves1	10	3	7.3	2.2	12
	A0A1D5PNU2	Apolipoprotein H	Small	Gallus gallus	10	10	21.1	21.1	13	374
			Large	Gallus gallus	14	11	25.4	22.5	24
	P20763	Ig lambda chain C region	Small	Gallus gallus	9	9	97.1	97.1	59	103
			Large	Gallus gallus	8	8	97.1	97.1	53
	I0J179	Ovalbumin-related Y	Small	Gallus gallus	2	2	8	8	2	388
			Large	Gallus gallus	3	3	9	9	3
	-	Avidin	Small	-	-	-	-	-	-	168
			Large	Aves1	3	3	13.7	13.7	5
	-	Riboflavin-binding protein	Small	-	-	-	-	-	-	238
			Large	Aves1	2	2	5.9	5.9	3
	-	Keratin, type I microfibrillar 48 kDa, component 8C-1	Small	Artiodactyla	24	5	45.9	14.6	181	412
			Large	Artiodactyla	28	7	43.4	18	229
	-	Keratin, type II cuticular Hb1	Small	Mammalia (excluding Homo Sapiens)	21	4	33.6	13.4	58	500
			Large	Artiodactyla	15	1	25	2.4	35
	-	Keratin, type I microfibrillar, 47.6 kDa	Small	Mammalia (presumed Ovis aries3)	10	5	40.8	11.4	146	404
			Large	Mammalia (presumed Ovis aries3)	11	7	47	18.3	192
	-	Keratin, type I cuticular Ha5	Small	Mammalia (excluding Homo Sapiens)	2	1	15.4	3.1	94	455
			Large	Mammalia (excluding Homo Sapiens)	2	1	14.3	3.1	91

## Sheet: Table S5
Supplementary Table S5 - Peptides identified in the the mock-up samples. Crossed-out species are unlikely due to historical and/or geographical reasons. For samples A-H, all proteins were identified in the MaxQuant search against a database containing collagens, egg proteins, and milk proteins; for sample I, all proteins were identified in the MaxQuant search against the SwissProt database; for s…
Sample	Protein (accession nr)	Peptide sequence	Matching species	Length	Mass	MQ score		MS/MS spectra
						Small	Large	Small	Large
A	Vitellogenin-2 (P02845)	DASFIQNTYLHK	Gallus gallus	12	1435.71	-	94.692	-	2
		FLEVVQLCR	Gallus gallus	9	1162.62	50.607	204.19	1	1
		GILNMFQMTIK	Gallus gallus	11	1294.68	-	71.349	-	2
		GSAPDVPMQNYGSLR	Gallus gallus	15	1590.75	-	145.09	-	5
		IANADNLESIWR	Gallus gallus	12	1400.7	94.297	130.98	1	3
		ITQVISSCFTR	Gallus gallus	11	1310.67	-	70.1	-	1
		LEISGLPENAYLLK	Gallus gallus	14	1558.86	-	90.653	-	4
		LKQSDSGTLITDVSSR	Gallus gallus	16	1705.88	-	132.47	-	2
		QSDSGTLITDVSSR	Gallus gallus	14	1464.71	-	132.56	-	2
		VEGLADVIMKR	Gallus gallus	11	1229.68	-	74.53	-	3
		VGATGEIFVVNSPR	Gallus gallus	14	1444.77	61.435	276.17	1	2
		WLLSAVSASGTTETLK	Gallus gallus	16	1662.88	-	198.55	-	1
	Apolipoprotein B (F1NV02)	AAEQAEQIDYQR	Gallus gallus	12	1420.66	-	152.54	-	3
		FSNNLQGSLK	Gallus gallus	10	1106.57	-	64.711	-	1
		ITGTVNNDFFFLVQPFEIR	Gallus gallus	19	2256.16	-	196.58	-	3
		LDTSGGSVSLSSSGR	Gallus gallus	15	1408.68	-	127.37	-	1
		MSSAFQVDFSDYSK	Gallus gallus	14	1610.69	-	121.02	-	1
		RAAEQAEQIDYQR	Gallus gallus	13	1576.76	-	107.53	-	2
		VSVPGLNPISAK	Gallus gallus	12	1180.68	-	66.056	-	1
	Vitellogenin-1 (P87498)	ALLLSEIR	Gallus gallus	8	913.56	-	114.78	-	1
		ANLVDVTK	Gallus gallus	8	858.481	-	121.31	-	1
		GILNILELSLK	Gallus gallus	11	1211.75	-	82.287	-	1
		IRSEVEISGIGPK	Gallus gallus	13	1383.77	-	136.7	-	2
		LISSLQTGIGR	Gallus gallus	11	1143.66	-	94.692	-	3
		MFGQELLFGR	Gallus gallus	10	1196.6	-	114.28	-	1
		RLISSLQTGIGR	Gallus gallus	12	1299.76	-	105.03	-	2
	Serum albumin (P19121)	MMSNLCSQQDVFSGK	Gallus gallus	15	1730.74	-	142.91	-	1
		QFGDRVFQAR	Gallus gallus	10	1222.62	-	77.379	-	2
		RHPEFSIQLIMR	Gallus gallus	12	1525.82	-	58.04	-	1
	Vitellogenin-3 (Q91025)	VQVFVSSITESDR	Gallus gallus, Cortunix japonica	13	1465.74	-	101.39	-	1
B	Vitellogenin 2 (P02845)	AAVSVEGKMTPPLTGDFR	Gallus gallus	18	1874.96	163.18	-	1	-
		ADTYFDNYR	Gallus gallus	9	1163.49	157.33	95.909	2	3
		DASFIQNTYLHK	Gallus gallus	12	1435.71	222	175.73	2	1
		FDIDPGFNSR	Gallus gallus	10	1166.54	-	98.048	-	2
		FDIDPGFNSRR	Gallus gallus	11	1322.64	141.29	-	4	-
		FLEVVQLCR	Gallus gallus	9	1162.62	166.17	154.31	1	1
		GILNMFQMTIK	Gallus gallus	11	1294.68	110.79	90.906	1	2
		GILNMFQMTIKK	Gallus gallus	12	1422.77	94.409	137.95	3	4
		GSAPDVPMQNYGSLR	Gallus gallus	15	1590.75	165.78	125.54	3	5
		GTTAFSYK	Gallus gallus	8	873.423	73.324	-	1	-
		IANADNLESIWR	Gallus gallus	12	1400.7	250.96	147.95	1	2
		ILGQEVAFININK	Gallus gallus	13	1457.82	-	120.09	-	1
		ITQVISSCFTR	Gallus gallus	11	1310.67	210.08	-	1	-
		LEISGLPENAYLLK	Gallus gallus	14	1558.86	119.03	96.015	1	3
		LKQSDSGTLITDVSSR	Gallus gallus	16	1705.88	322.19	160.69	2	3
		LMANSAGSVADLVEVGIR	Gallus gallus	18	1800.94	-	124.86	-	2
		LSSKLEISGLPENAYLLK	Gallus gallus	18	1974.1	81.643	-	1	-
		QSDSGTLITDVSSR	Gallus gallus	14	1464.71	240.52	173.6	1	5
		RSYLYNYEGSMLNGLQDR	Gallus gallus	18	2178.02	-	111.82	-	7
		SAGEATNLK	Gallus gallus	9	889.451	-	113.26	-	1
		SAGEATNLKAINIK	Gallus gallus	14	1428.79	-	113.63	-	2
		SERGSAPDVPMQNYGSLR	Gallus gallus	18	1962.92	99.496	-	2	-
		SRDASFIQNTYLHK	Gallus gallus	14	1678.84	108.66	110.44	1	4
		SYLYNYEGSMLNGLQDR	Gallus gallus	17	2021.92	286.34	131.26	3	6
		TVDLNNCQEKVQK	Gallus gallus	13	1574.77	142.12	-	1	-
		TVVEPADRNAAIKR	Gallus gallus	14	1538.85	116.51	96.866	2	3
		VEGLADVIMK	Gallus gallus	10	1073.58	63.076	-	1	-
		VEGLADVIMKR	Gallus gallus	11	1229.68	112.8	116.3	1	4
		VGATGEIFVVNSPR	Gallus gallus	14	1444.77	265.26	308.12	2	4
		VIRADTYFDNYR	Gallus gallus	12	1531.74	-	116.77	-	2
	Apolipoprotein B (F1NV02)	AAEQAEQIDYQR	Gallus gallus	12	1420.66	226.4	113.22	1	4
		ITGTVNNDFFFLVQPFEIR	Gallus gallus	19	2256.16	169.04	-	2	-
		FFLVQPFEIR	Gallus gallus	19	2256.16	-	145.71	-	3
		LDTSGGSVSLSSSGR	Gallus gallus	15	1408.68	208.79	140.31	1	2
		MSSAFQVDFSDYSK	Gallus gallus	14	1610.69	203.51	70.488	1	1
		NILQNNADK	Gallus gallus	9	1028.53	-	113.71	-	1
		QVDQMDVQLR	Gallus gallus	10	1230.6	214.23	141.2	3	6
		RAAEQAEQIDYQR	Gallus gallus	13	1576.76	119.87	-	1	-
		RVSVPGLNPISAK	Gallus gallus	13	1336.78	-	63.257	-	2
		VSVPGLNPISAK	Gallus gallus	12	1180.68	94.692	-	1	-
	Vitellogenin 1 (P87498)	FLPGYAAGASELPLK	Gallus gallus	15	1532.82	-	98.353	-	1
		GILNILELSLK	Gallus gallus	11	1211.75	168.26	-	1	-
		GILNILELSLKK	Gallus gallus	12	1339.84	157.66	117.7	2	2
		IKDVERQIEER	Gallus gallus	11	1413.76	-	66.262	-	1
		IRSEVEISGIGPK	Gallus gallus	13	1383.77	198.32	-	2	-
		LISSLQTGIGR	Gallus gallus	11	1143.66	-	84.213	-	1
		MFGQELLFGR	Gallus gallus	10	1196.6	-	117.04	-	1
		NVPLYNAIGEHALR	Gallus gallus	14	1565.83	114.86	98.353	2	6
		RLISSLQTGIGR	Gallus gallus	12	1299.76	162.93	99.539	2	1
		SNIEEVLLALK	Gallus gallus	11	1227.71	123.86	101.11	1	1
		VYTYNYESILFSGIPEKGLAR	Gallus gallus	21	2419.24	-	140.06	-	1
	Serum albumin (P19121)	APFSEVSK	Gallus gallus, Methanosarcina spp.	8	863.439	60.074	-	1	-
		MMSNLCSQQDVFSGK	Gallus gallus	15	1730.74	-	92.925	-	1
		RHPEFSIQLIMR	Gallus gallus	12	1525.82	-	84.365	-	2
	Apolipoprotein A-1 (A0A1D5PVD8)	LADNLDTLSAAAAK	Gallus gallus, Aptenodytes forsteri, Apteryx australis mantelli, Apteryx rowi, Bambusicola thoracicus, Coturnix japonica, Dromaius novaehollandiae, Nothoprocta perdicaria	14	1372.72	-	113.22	-	1
C	Vitellogenin-2 (P02845)	ADTYFDNYR	Gallus gallus	9	1163.49	-	183.26	-	2
		CSVSYNKIK	Gallus gallus	9	1097.55	-	246.64	-	1
		FDIDPGFNSR	Gallus gallus	10	1166.54	-	67.726	-	1
		FLEVVQLCR	Gallus gallus	9	1162.62	170.32	200.1	1	1
		GILNMFQMTIK	Gallus gallus	11	1294.68	-	98.044	-	2
		GSAPDVPMQNYGSLR	Gallus gallus	15	1590.75	-	147.58	-	4
		IANADNLESIWR	Gallus gallus	12	1400.7	133.23	253.29	1	5
		ILGQEVAFININK	Gallus gallus	13	1457.82	-	93.058	-	1
		ITQVISSCFTR	Gallus gallus	11	1310.67	-	214.71	-	1
		LEISGLPENAYLLK	Gallus gallus	14	1558.86	-	113.67	-	1
		LKQSDSGTLITDVSSR	Gallus gallus	16	1705.88	-	157.52	-	2
		LTKGTTAFSYK	Gallus gallus	11	1215.65	-	57.348	-	1
		PDVPMQNYGSLR	Gallus gallus	15	1590.75	64.121	-	2	-
		QSDSGTLITDVSSR	Gallus gallus	14	1464.71	107.18	196.57	1	1
		SAGEATNLK	Gallus gallus	9	889.451	-	136.8	-	1
		SSKITQVISSCFTR	Gallus gallus	14	1612.82	-	128.85	-	2
		TVDLNNCQEKVQK	Gallus gallus	13	1574.77	-	150.06	-	1
		VEGLADVIMK	Gallus gallus	10	1073.58	-	79.128	-	1
		VEGLADVIMKR	Gallus gallus	11	1229.68	-	118.21	-	2
		VGATGEIFVVNSPR	Gallus gallus	14	1444.77	-	164.04	-	4
	Apolipoprotein B (F1NV02)	ALADLSVVDTAIR	Gallus gallus, Bambusicola thoracicus	13	1342.75	105.86	-	1	-
		ITGTVNNDFFFLVQPFEIR	Gallus gallus	19	2256.16	-	193.96	-	1
		LDTSGGSVSLSSSGR	Gallus gallus	15	1408.68	-	171.05	-	1
		VSVPGLNPISAK	Gallus gallus	12	1180.68	-	102.52	-	1
	Vitellogenin-1 (P87498)	ATAVSLLEWQR	Gallus gallus	11	1272.68	-	183.43	-	1
		GILNILELSLK	Gallus gallus	11	1211.75	-	143.37	-	1
		IRSEVEISGIGPK	Gallus gallus	13	1383.77	-	136.93	-	2
		LISSLQTGIGR	Gallus gallus	11	1143.66	-	215.38	-	2
		QKLALIEVQK	Gallus gallus	10	1168.72	-	64.485	-	1
		RLISSLQTGIGR	Gallus gallus	12	1299.76	-	81.92	-	1
	Serum albumin (P19121)	MMSNLCSQQDVFSGK	Gallus gallus	15	1730.74	-	155.86	-	2
	Apolipoprotein A-I (A0A1D5PVD8)	GIPQASEYQAK	Gallus gallus, Antrostomus carolinensis, Bambusicola thoracicus, Chaetura pelagica, Cortunix japonica	11	1190.59	-	66.27	-	1
	Ovoinhibitor (P10184)	DGNTMVACPR	Gallus gallus	10	1119.48	-	90.657	-	1
	Vitellogenin-3 (Q91025)	VQVFVSSITESDR	Gallus gallus, Cortunix japonica	13	1465.74	-	88.155	-	1
D	Vitellogenin-2 (P02845)	AAVSVEGKMTPPLTGDFR	Gallus gallus	18	1874.96	151.95	-	10	-
		ADTYFDNYR	Gallus gallus	9	1163.49	131.03	-	4	-
		ADTYFDNYRVGATGEIFVVNSPR	Gallus gallus	23	2590.25	-	123.43	-	2
		CSVSYNKIK	Gallus gallus	9	1097.55	102	-	2	-
		DASFIQNTYLHK	Gallus gallus	12	1435.71	214.83	121.73	2	2
		DVTEEPFQTSER	Gallus gallus	22	2473.19	-	90.367	-	1
		EAGIGGICHAR	Gallus gallus	20	2229.1	-	147.17	-	1
		FDIDPGFNSR	Gallus gallus	10	1166.54	111.61	102.06	2	2
		FDIDPGFNSRR	Gallus gallus	11	1322.64	136.52	137.89	3	3
		FLEVVQLCR	Gallus gallus	9	1162.62	204.19	154.31	1	2
		GILNMFQMTIK	Gallus gallus	11	1294.68	134.26	101.65	4	3
		GILNMFQMTIKK	Gallus gallus	12	1422.77	93.096	145.9	4	3
		GSAPDVPMQNYGSLR	Gallus gallus	15	1590.75	147.71	123.84	8	6
		GTTAFSYK	Gallus gallus	8	873.423	71.342	-	2	-
		IANADNLESIWR	Gallus gallus	12	1400.7	213.8	305.55	5	4
		ILGQEVAFININK	Gallus gallus	13	1457.82	180.07	142	1	1
		ILGQEVAFININKELLQQVMK	Gallus gallus	21	2427.36	-	126.22	-	1
		ITQVISSCFTR	Gallus gallus	11	1310.67	201.33	-	1	-
		KSQNVYELQEAGIGGICHAR	Gallus gallus	20	2229.1	234.38	-	2	-
		LEISGLPENAYLLK	Gallus gallus	14	1558.86	113.99	100.69	-	4
		LFKFEYSSGR	Gallus gallus	10	1232.62	137.14	-	1	-
		LKQSDSGTLITDVSSR	Gallus gallus	16	1705.88	328.14	-	4	-
		LMANSAGSVADLVEVGIRVEGLADVIMKR	Gallus gallus	29	3012.61	149.84	-	1	-
		LSSKLEISGLPENAYLLK	Gallus gallus	18	1974.1	65.808	-	1	-
		LTKGTTAFSYK	Gallus gallus	11	1215.65	-	81.625	-	1
		NAHKAVAYVK	Gallus gallus	10	1099.61	52.49	-	1	-
		NAVSFGHSWILEEAPCR	Gallus gallus	17	1971.93	261.79	-	2	-
		QSDSGTLITDVSSR	Gallus gallus	14	1464.71	257.75	134.98	4	6
		RSYLYNYEGSMLNGLQDR	Gallus gallus	18	2178.02	178.22	124.18	5	7
		SAGEATNLK	Gallus gallus	9	889.451	-	114.5	-	1
		SAGEATNLKAINIK	Gallus gallus	14	1428.79	244	96.015	2	2
		SERGSAPDVPMQNYGSLR	Gallus gallus	18	1962.92	212.55	133.16	6	6
		SQNVYELQEAGIGGICHAR	Gallus gallus	19	2101	167.93	220.31	1	3
		SRDASFIQNTYLHK	Gallus gallus	14	1678.84	77.746	-	2	-
		SYLYNYEGSMLNGLQDR	Gallus gallus	17	2021.92	249.75	139.48	5	7
		TITIQVPLWMAGK	Gallus gallus	13	1456.81	108.67	142	2	4
		TVDLNNCQEKVQK	Gallus gallus	13	1574.77	248.6	109.42	9	4
		TVVEPADRNAAIK	Gallus gallus	13	1382.75	147.74	-	2	-
		TVVEPADRNAAIKR	Gallus gallus	14	1538.85	118.37	128.31	4	2
		VEGLADVIMK	Gallus gallus	10	1073.58	61.78	57.59	1	1
		VEGLADVIMKR	Gallus gallus	11	1229.68	140.45	86.014	3	3
		VGATGEIFVVNSPR	Gallus gallus	14	1444.77	107.09	286.93	3	4
		VIRADTYFDNYR	Gallus gallus	12	1531.74	86.699	-	1	-
		WLLSAVSASGTTETLK	Gallus gallus	16	1662.88	191.26	-	1	-
	Apolipoprotein B (F1NV02)	AAEQAEQIDYQR	Gallus gallus	12	1420.66	203.55	-	2	-
		ETFGVDSERR	Gallus gallus	10	1194.56	66.758	-	1	-
		ITGTVNNDFFFLVQPFEIR	Gallus gallus	19	2256.16	-	138.42	-	2
		LDTSGGSVSLSSSGR	Gallus gallus	15	1408.68	191.79	102.66	1	1
		MSSAFQVDFSDYSK	Gallus gallus	14	1610.69	-	155.48	-	2
		QVDQMDVQLR	Gallus gallus	10	1230.6	117.89	-	5	-
		RAAEQAEQIDYQR	Gallus gallus	13	1576.76	67.234	-	1	-
		VSVPGLNPISAK	Gallus gallus	12	1180.68	72.434	60.518	1	1
	Vitellogenin-1 (P87498)	ATAVSLLEWQR	Gallus gallus	11	1272.68	178.55	-	1	-
		FLPGYAAGASELPLK	Gallus gallus	15	1532.82	-	65.395	-	1
		GILNILELSLK	Gallus gallus	11	1211.75	134.66	109.44	1	1
		GILNILELSLKK	Gallus gallus	12	1339.84	163.64	88.187	2	1
		IRSEVEISGIGPK	Gallus gallus	13	1383.77	169.98	170.4	2	2
		LISSLQTGIGR	Gallus gallus	11	1143.66	95.311	-	1	-
		LTQALTGQLSIPIK	Gallus gallus	14	1481.88	-	97.779	-	1
		MFGQELLFGR	Gallus gallus	10	1196.6	-	160.75	-	1
		NVPLYNAIGEHALR	Gallus gallus	14	1565.83	100.55	89.403	2	3
		RLISSLQTGIGR	Gallus gallus	12	1299.76	114.76	60.161	2	1
		SCNVVVAQDCTEHPK	Gallus gallus	15	1742.77	102.38	-	1	-
		SEVEISGIGPK	Gallus gallus	11	1114.59	149.72	-	1	-
		SNIEEVLLALK	Gallus gallus	11	1227.71	73.067	80.688	1	1
		TVIVEAPIHGLK	Gallus gallus	12	1275.76	105.4	87.363	2	1
		VYTYNYESILFSGIPEKGLAR	Gallus gallus	21	2419.24	-	124.31	-	1
	Serum albumin (P19121)	FSIQLIMR	Gallus gallus	12	1525.82	84.892	-	1	-
		FVHDSIGVHK	Gallus gallus	10	1137.59	-	43.282	-	1
		MMSNLCSQQDVFSGK	Gallus gallus	15	1730.74	188.15	-	1	-
		QFGDRVFQAR	Gallus gallus	10	1222.62	66.683	-	1	-
		QLIYLSQKYPK	Gallus gallus	11	1379.78	-	55.461	-	2
		RHPEFSIQLIMR	Gallus gallus	12	1525.82	-	97.957	-	1
	Vitellogenin-3 (Q91025)	HDLEPVFSTGK	Gallus gallus	11	1228.61	119.53	81.338	1	1
		VQVFVSSITESDR	Gallus gallus	13	1465.74	82.489	-	1	-
E	Collagen alpha-1(I) (G1T4A5)	GARGSPGPPGATGFPGAAGR	Oryctolagus cuniculus, Cavia porcellus, Orycteropus afer afer, Pogona vitticeps	20	1736.87	-	154.46	-	2
		GSPGPPGATGFPGAAGR	Oryctolagus cuniculus, Cavia porcellus, Orycteropus afer afer, Pogona vitticeps	17	1452.71	186.58	216.68	10	13
	Collagen alpha-2(I) (G1T2Z5)	GAPGESGAAGPPGPIGSR	Oryctolagus cuniculus	18	1533.75	-	289.38	-	5
		GEPGPAGSIGPVGAAGPR	Oryctolagus cuniculus	18	1545.79	-	190.35	-	2
		GERGAPGESGAAGPPGPIGSR	Oryctolagus cuniculus	21	1875.92	-	205.31	-	1
		GPAGPTGPAGKDGRSGHPGTVGPAGLR	Oryctolagus cuniculus	27	2423.24	-	228.64	-	4
		GYPGNAGPVGAAGAPGPQGSVGPTGK	Oryctolagus cuniculus	26	2220.09	176.44	308.24	2	5
		HGNRGEPGPAGSIGPVGAAGPR	Oryctolagus cuniculus	22	2010.01	119.27	261.59	4	9
		TGETGASGPPGFPGEK	Oryctolagus cuniculus	16	1487.69	-	169.09	-	2
	Collagen type III alpha 1 (G1T8J0)	GAPGFRGPAGPSGTPGEKGPAGER	Oryctolagus cuniculus	24	2206.09	113.24	-	3	-
		GSPGPQGVKGESGKPGVNGQNGER	Oryctolagus cuniculus	24	2292.12	-	68.361	-	1
F	Collagen alpha-2(I) chain (G1T2Z5)	GAPGESGAAGPPGPIGSR	Oryctolagus cuniculus	18	1533.75	-	78.441	-	1
		GEPGPAGSIGPVGAAGPR	Oryctolagus cuniculus	18	1545.79	71.241	131.66	1	1
		SGAAGPPGPIGSR	Oryctolagus cuniculus	21	1875.92	-	67.56	-	1
	Collagen alpha-1(I) chain (G1T4A5)	GSPGPPGATGFPGAAGR	Oryctolagus cuniculus, Cavia porcellus, Orycteropus afer afer, Pogona vitticeps	17	1452.71	180.24	227.93	5	14
	Collagen alpha-1(III) (G1T8J0)	GPPGLAGTPGLR	Oryctolagus cuniculus, Ochotona princeps	12	1091.61	-	128.86	-	3
		GPSGTPGEKGPAGER	Oryctolagus cuniculus, Cavia porcellus, Chinchilla lanigera, Heterocephalus glaber, Ochotona princeps, Octodon degus, Urocitellus parryii	24	2206.09	-	49.555	-	1
G	Vitellogenin-2 (P02845)	AAVSVEGK	Gallus gallus	8	759.413	-	158.36	-	2
		AAVSVEGKMTPPLTGDFR	Gallus gallus	18	1874.96	119.51	219.61	1	2
		ADNLESIWRQVSDKPR	Gallus gallus	19	2211.14	-	80.238	-	7
		ADTYFDNYR	Gallus gallus	9	1163.49	183.26	155	5	5
		CSVSYNKIK	Gallus gallus	9	1097.55	171.53	211.39	3	4
		DASFIQNTYLHK	Gallus gallus	12	1435.71	246.41	202.05	10	12
		ELLQQVMK	Gallus gallus	8	987.542	-	68.485	-	2
		FDIDPGFNSR	Gallus gallus	10	1166.54	-	109.66	-	3
		FDIDPGFNSRR	Gallus gallus	11	1322.64	-	157.75	-	5
		FLEVVQLCR	Gallus gallus	9	1162.62	182.13	186.94	2	3
		FLPISSSSAADIPVHIQIDAITALK	Gallus gallus	25	2606.43	-	138.08	-	2
		FLPISSSSAADIPVHIQIDAITALKK	Gallus gallus	26	2734.53	-	141.5	-	4
		GILNMFQMTIK	Gallus gallus	11	1294.68	-	115.71	-	10
		GILNMFQMTIKK	Gallus gallus	12	1422.77	-	129.28	-	7
		GSAPDVPMQNYGSLR	Gallus gallus	15	1590.75	-	161.93	-	12
		GTTAFSYKLK	Gallus gallus	10	1114.6	93.267	51.528	1	1
		IANADNLESIWR	Gallus gallus	12	1400.7	239.93	285.79	8	14
		ILGQEVAFININK	Gallus gallus	13	1457.82	157.75	176.65	3	6
		ILGQEVAFININKELLQQVMK	Gallus gallus	21	2427.36	-	134.29	-	1
		ITQVISSCFTR	Gallus gallus	11	1310.67	-	240.13	-	3
		KSQNVYELQEAGIGGICHAR	Gallus gallus	20	2229.1	110.77	184.66	1	7
		LDSMSYRYSK	Gallus gallus	10	1248.58	-	48.188	-	1
		LEISGLPENAYLLK	Gallus gallus	14	1558.86	109.6	143.17	6	19
		LEISGLPENAYLLKVR	Gallus gallus	16	1814.03	-	149.38	-	3
		LFKFEYSSGR	Gallus gallus	10	1232.62	-	134.66	-	5
		LKQSDSGTLITDVSSR	Gallus gallus	16	1705.88	226.19	307.01	5	6
		LSSKLEISGLPENAYLLK	Gallus gallus	18	1974.1	67.153	58.848	2	2
		LTKGTTAFSYK	Gallus gallus	11	1215.65	-	116.77	-	2
		NAHKAVAYVK	Gallus gallus	10	1099.61	-	170.24	-	2
		NAVSFGHSWILEEAPCR	Gallus gallus	17	1971.93	149.73	405.59	2	4
		NIPFAEYPTYKQIK	Gallus gallus	14	1710.9	-	108.31	-	4
		QSDSGTLITDVSSR	Gallus gallus	14	1464.71	202.44	184.58	3	6
		RSRDASFIQNTYLHK	Gallus gallus	15	1834.94	-	60.307	-	1
		RWLLSAVSASGTTETLK	Gallus gallus	17	1818.98	-	68.243	-	1
		SAGEATNLK	Gallus gallus	9	889.451	-	98.933	-	2
		SAGEATNLKAINIK	Gallus gallus	14	1428.79	248.98	340.92	8	8
		SERGSAPDVPMQNYGSLR	Gallus gallus	18	1962.92	-	86.748	-	4
		SQNVYELQEAGIGGICHAR	Gallus gallus	19	2101	-	411.85	-	11
		SRDASFIQNTYLHK	Gallus gallus	14	1678.84	137.21	118.33	7	10
		SSSSAADIPVHIQIDAITALKK	Gallus gallus	26	2734.53	90.55	-	2	-
		TITIQVPLWMAGK	Gallus gallus	13	1456.81	119.53	140.17	3	9
		TTPVTVGFHCLPADSANSLTDK	Gallus gallus	22	2330.12	-	115.36	-	1
		TTPVTVGFHCLPADSANSLTDKQMK	Gallus gallus	25	2717.32	-	108.77	-	1
		TVDLNNCQEKVQK	Gallus gallus	13	1574.77	186.74	296.21	7	20
		TVVEPADRNAAIK	Gallus gallus	13	1382.75	150.1	200.66	5	6
		TVVEPADRNAAIKR	Gallus gallus	14	1538.85	-	208.74	-	19
		VEGLADVIMK	Gallus gallus	10	1073.58	-	82.645	-	2
		VEGLADVIMKR	Gallus gallus	11	1229.68	107.21	196.32	2	2
		VGATGEIFVVNSPR	Gallus gallus	14	1444.77	156.69	262.56	3	5
		VIRADTYFDNYR	Gallus gallus	12	1531.74	100.22	250.37	1	3
		VQVFVTNLTDSSK	Gallus gallus	13	1436.75	-	172.21	-	7
		WLLSAVSASGTTETLK	Gallus gallus	16	1662.88	-	174.9	-	3
	Apolipoprotein B (F1NV02)	AAEQAEQIDYQR	Gallus gallus	12	1420.66	211.86	266.39	3	4
		ETFGVDSERR	Gallus gallus	10	1194.56	-	123.86	-	3
		IPEIIAQAISK	Gallus gallus	11	1181.7	-	129.88	-	4
		LDTSGGSVSLSSSGR	Gallus gallus	15	1408.68	126.1	237.76	1	1
		MSSAFQVDFSDYSK	Gallus gallus	14	1610.69	-	131.17	-	2
		NSDDFANAMSKHELR	Gallus gallus	15	1733.78	-	90.754	-	2
		QVDQMDVQLR	Gallus gallus	10	1230.6	-	156.01	-	7
		VSVPGLNPISAK	Gallus gallus	12	1180.68	-	87.298	-	1
	Vitellogenin-1 (P87498)	AASAHHRPGSSLTR	Gallus gallus	14	1446.74	-	47.774	-	1
		ALKLMHLLR	Gallus gallus	9	1093.68	109.01	76.064	3	2
		ALLLSEIR	Gallus gallus	8	913.56	-	87.284	-	1
		ANLVDVTK	Gallus gallus	8	858.481	-	90.37	-	3
		ATAVSLLEWQR	Gallus gallus	11	1272.68	179.51	-	2	-
		FLPGYAAGASELPLK	Gallus gallus	15	1532.82	78.692	-	1	-
		GILNILELSLK	Gallus gallus	11	1211.75	-	169.21	-	4
		GILNILELSLKK	Gallus gallus	12	1339.84	172.88	183.78	2	4
		IAALATTGQMARK	Gallus gallus	13	1330.74	-	136.63	-	4
		IKDVERQIEER	Gallus gallus	11	1413.76	143.97	-	2	-
		IRSEVEISGIGPK	Gallus gallus	13	1383.77	203.61	-	2	-
		KANLVDVTK	Gallus gallus	9	986.576	-	145.46	-	2
		KLAVQLK	Gallus gallus	7	798.533	-	160.68	-	3
		LALIEVQK	Gallus gallus	8	912.564	-	134.12	-	3
		LISSLQTGIGR	Gallus gallus	11	1143.66	158.37	143.91	3	2
		LTQALTGQLSIPIK	Gallus gallus	14	1481.88	105.46	111.93	1	3
		MFGQELLFGR	Gallus gallus	10	1196.6	141.39	149.57	2	3
		NVPLYNAIGEHALR	Gallus gallus	14	1565.83	-	173.07	-	13
		RLISSLQTGIGR	Gallus gallus	12	1299.76	145.09	-	4	-
		RYLLDLLPAAASHR	Gallus gallus	14	1594.89	-	81.185	-	2
		SCNVVVAQDCTEHPK	Gallus gallus	15	1742.77	87.647	243.85	3	7
		SCNVVVAQDCTEHPKFIITTR	Gallus gallus	21	2474.2	-	173.43	-	4
		SEVEISGIGPK	Gallus gallus	11	1114.59	115.71	101.46	2	3
		SIDTVIK	Gallus gallus	7	774.449	-	81.297	-	1
		SIDTVIKVPGVTLYYQGLR	Gallus gallus	19	2121.18	-	222.94	-	3
		SNIEEVLLALK	Gallus gallus	11	1227.71	137.05	141.1	2	3
		SSSVLRK	Gallus gallus	7	775.455	-	153.38	-	1
		TVIVEAPIHGLKNVNFDGEILK	Gallus gallus	22	2405.33	90.832	142.99	2	7
		VCLLSYASLCHK	Gallus gallus	12	1449.71	68.44	142.43	1	2
		VCLLSYASLCHKR	Gallus gallus	13	1605.81	-	210.27	-	3
		VHETAVMALK	Gallus gallus	10	1097.59	93.467	-	1	-
		YLLDLLPAAASHR	Gallus gallus	13	1438.79	103.31	211.84	1	8
	Serum albumin (P19121)	APFSEVSK	Gallus gallus	8	863.439	-	83.206	-	1
		EIVMREK	Gallus gallus	7	903.485	-	94.006	-	1
		FVHDSIGVHK	Gallus gallus	10	1137.59	-	162.59	-	2
		MMSNLCSQQDVFSGK	Gallus gallus	15	1730.74	-	224.8	-	4
		QLIYLSQK	Gallus gallus	8	991.57	-	98.457	-	4
		QLIYLSQKYPK	Gallus gallus	11	1379.78	76.465	144.77	4	7
		RHPEFSIQLIMR	Gallus gallus	12	1525.82	110.8	97.463	3	7
		TNCDLLHDHGEADFLK	Gallus gallus	16	1883.85	92.307	130.56	1	3
	Apolipoprotein A-I (A0A1D5PVD8)	GIPQASEYQAK	Gallus gallus, Antrostomus carolinensis, Bambusicola thoracicus, Chaetura pelagica, Cortunix japonica	11	1190.59	-	118.5	-	2
		LADNLDTLSAAAAK	Gallus gallus, Aptenodytes forsteri, Apteryx australis mantelli, Apteryx rowi, Bambusicola thoracicus, Coturnix japonica, Dromaius novaehollandiae, Nothoprocta perdicaria	14	1372.72	-	162.68	-	1
	Ig lambda (P20763)	EELNEATK	Gallus gallus	8	932.445	-	111.29	-	1
		VTHNGTSITK	Gallus gallus	10	1056.56	-	185.61	-	9
	Vitellogenin-3 (Q91025)	HDLEPVFSTGK	Gallus gallus	11	1228.61	235.32	-	1	-
		LEWSEVPSSVR	Gallus gallus	11	1287.65	-	102.55	-	1
		LEWSEVPSSVRK	Gallus gallus	12	1415.74	80.245	144.77	1	2
	Ovalbumin (P01012)	GGLEPINFQTAADQAR	Gallus gallus, Achromobacter denitrificans	16	1686.83	147.33	191.53	2	5
		HIATNAVLFFGR	Gallus gallus, Achromobacter denitrificans	12	1344.73	-	87.568	-	3
	Collagen alpha-2(I) (G1T2Z5)	GAPGESGAAGPPGPIGSR	Oryctolagus cuniculus	18	1533.75	-	149.42	-	1
H	Vitellogenin-2 (P02845)	ADTYFDNYRVGATGEIFVVNSPR	Gallus gallus	23	2590.25	193.77	-	2	-
		FDIDPGFNSR	Gallus gallus	10	1166.54	66.19	-	1	-
		FLPISSSSAADIPVHIQIDAITALK	Gallus gallus	25	2606.43	127.14	-	1	-
		LMANSAGSVADLVEVGIRVEGLADVIMKR	Gallus gallus	29	3012.61	228.25	-	1	-
		WLLSAVSASGTTETLKFLK	Gallus gallus	19	2051.13	98.035	-	1	-
	Collagen alpha-1(I) (G1T4A5)	GSPGPPGATGFPGAAGR	Oryctolagus cuniculus, Cavia porcellus, Hypanus sabina, Kangiella spongicola, Orycteropus afer, Pogona vitticeps, Xenopus laevis	17	1452.71	-	89.43	-	1
	Ovalbumin (P01012)	LTEWTSSNVMEER	Gallus gallus, Achromobacter denitrificans, Bambusicola thoracicus	13	1580.71	-	174.77	-	2
I	Keratin, type II cuticular Hb1	AQYDDIASRSR	Mammalia (excluding Homo Sapiens)	11	1280.61	-	235.06	-	3
		CEEIKATVIR	Mammalia (excluding Homo Sapiens)	10	1217.64	189.58	213.63	2	1
		DLNMDNIVAEIK	Artiodactyla (excluding Homo Sapiens)	12	1373.69	-	104.79	-	1
		SKCEEIKATVIR	Mammalia (excluding Homo Sapiens)	12	1432.77	-	216.97	-	1
		VIQRLTAEVENAK	Mammalia (excluding Homo Sapiens)	13	1469.82	-	225.17	-	1
	Keratin, type I microfibrillar 48 kDa, component 8C-1	AQYEALVETNR	Mammalia (excluding Homo Sapiens)	11	1292.64	-	236.16	-	2
		AQYEALVETNRR	Mammalia (excluding Homo Sapiens)	12	1448.74	260.08	312.64	13	35
		DSLENTLTETEAR	Mammalia (excluding Homo Sapiens)	13	1477.69	226.29	261.65	2	5
		ENAELESRILER	Artiodactyla (excluding Homo Sapiens)	12	1457.75	241.35	204.34	2	6
		GDLERQNQEYQVLLDVR	Mammalia (excluding Homo Sapiens)	17	2074.04	-	463.09	-	24
		ILCAKSENAR	Mammalia (presumed Ovis aries)1	10	1160.6	65.5	209.6	2	4
		LAADDFRTKYETELGLR	Mammalia (excluding Homo Sapiens)	17	1997.02	423.9	371.18	1	8
		QLERENAELESRILER	Mammalia (excluding Homo Sapiens)	16	1984.03	209.25	370.66	11	14
		RTVNALEVELQAQHNLRDSLENTLTETEAR	Mammalia (excluding Homo Sapiens)	30	3449.75	-	297.1	-	14
		SQLGDRLNVEVDAAPTVDLNR	Mammalia (excluding Homo Sapiens)	21	2281.17	-	458.11	-	5
		SQQQEPLVCPNYQSYFR	Artiodactyla (excluding Homo Sapiens)	17	2142.98	-	276.71	-	3
		TKYETELGLR	Mammalia (excluding Homo Sapiens)	10	1208.64	186.16	218.04	4	8
		TVNALEVELQAQHNLR	Mammalia (excluding Homo Sapiens)	16	1833.97	176.4	398.97	13	30
		TVNALEVELQAQHNLRDSLENTLTETEAR	Mammalia (excluding Homo Sapiens)	29	3293.65	348.66	348.66	27	35
	Keratin, type I microfibrillar, 47.6 kDa	LASDDFRTKYETEVSLR	Mammalia (excluding Homo Sapiens)	17	2029.01	-	131.25	-	2
		QLERENAELER	Mammalia (presumed Ovis aries)1	11	1385.69	-	373.4	-	26
		QLERENAELERR	Mammalia (presumed Ovis aries)1	12	1541.79	244.72	302.87	13	19
		VESLKEELICLK	Mammalia (excluding Homo Sapiens)	12	1459.8	-	199.43	-	1
		VRQLERENAELER	Mammalia (presumed Ovis aries)1	13	1640.86	269.28	372.44	8	4
	Keratin, type I cuticular Ha5 (XP_027829728.1 / XP_005693867.3)	ARLECEISTYR	Mammalia (excluding Homo Sapiens)	11	1396.68	250.16	-	2	-
		TKYETEVTMR	Ovis aries, Capra hircus	10	1256.61	-	91.701	-	1
	Keratin, type II microfibrillar, component 5	REAEHVEADSGR	Ovis aries, Capra hircus, Cervus elaphus hippelaphus, Cervus hanglu yarkandensis, Oryctolagus cuniculus2	12	1354.62	-	191.23	-	1
	Keratin, type II microfibrillar (Fragment)	EAECAEADSGR	Mammalia (excluding Homo Sapiens)	11	1193.46	-	191.1	-	1
	Keratin, type II microfibrillar, component 7C	KDVDCAYVR	Mammalia (presumed Ovis aries)1	9	1124.53	228.37	-	1	-
J	Vitellogenin-2 (P02845)	AAVSVEGKMTPPLTGDFR	Gallus gallus	18	1874.96	-	142.72	-	2
		ADTYFDNYR	Gallus gallus	9	1163.49	199.07	-	7	-
		ADTYFDNYRVGATGEIFVVNSPR	Gallus gallus	23	2590.25	-	403.9	-	18
		AGVRLSSKLEISGLPENAYLLK	Gallus gallus	22	2357.33	145.65	-	4	-
		ALQGWKELPTETPLVSAYLK	Gallus gallus	20	2243.22	361.22	353.38	10	14
		CSVSYNKIK	Gallus gallus	9	1097.55	304.71	-	7	-
		DASFIQNTYLHK	Gallus gallus	12	1435.71	222	-	10	-
		DASFIQNTYLHKLIGEHEAK	Gallus gallus	20	2313.18	150.23	-	3	-
		ELLQQVMKTVVEPADR	Gallus gallus	16	1854.99	-	211.94	-	4
		FDIDPGFNSRR	Gallus gallus	11	1322.64	-	190.96	-	4
		FLEVVQLCR	Gallus gallus	9	1162.62	204.19	222.08	5	10
		FLPISSSSAADIPVHIQIDAITALK	Gallus gallus	25	2606.43	-	236.3	-	7
		FLPISSSSAADIPVHIQIDAITALKK	Gallus gallus	26	2734.53	175.12	353.33	24	24
		GILNMFQMTIK	Gallus gallus	11	1294.68	196.99	200.54	16	9
		GILNMFQMTIKK	Gallus gallus	12	1422.77	-	200.56	-	19
		GTTAFSYK	Gallus gallus	8	873.423	-	81.191	-	1
		GTTAFSYKLK	Gallus gallus	10	1114.6	153.08	131.41	4	3
		GTTAFSYKLKQSDSGTLITDVSSR	Gallus gallus	24	2561.3	308.03	202.15	4	2
		IANADNLESIWR	Gallus gallus	12	1400.7	320.02	303.26	14	10
		IANADNLESIWRQVSDKPR	Gallus gallus	19	2211.14	209.7	190.55	6	2
		ILGIDSMFK	Gallus gallus	9	1022.55	-	94.302	-	1
		ILGQEVAFININK	Gallus gallus	13	1457.82	-	213.35	-	6
		IRNDDLNYIQTLLTVSLTLHLLQADEHTLPIAADLMTSSR	Gallus gallus	40	4504.36	333.66	390.44	4	2
		ITQVISSCFTR	Gallus gallus	11	1310.67	273.79	246.41	8	7
		KNSRIYVTR	Gallus gallus	9	1135.65	-	80.688	-	2
		KSQNVYELQEAGIGGICHAR	Gallus gallus	20	2229.1	281.3	614.34	5	7
		LEISGLPENAYLLK	Gallus gallus	14	1558.86	179.2	-	17	-
		LEISGLPENAYLLKVR	Gallus gallus	16	1814.03	158.3	156.69	8	3
		LKQSDSGTLITDVSSR	Gallus gallus	16	1705.88	370.77	407.98	13	15
		LMANSAGSVADLVEVGIRVEGLADVIMKR	Gallus gallus	29	3012.61	257.07	-	34	-
		LSSKLEISGLPENAYLLK	Gallus gallus	18	1974.1	358.13	323.02	6	17
		LSSKLEISGLPENAYLLKVR	Gallus gallus	20	2229.27	176.67	119.38	5	2
		LTKGTTAFSYK	Gallus gallus	11	1215.65	158.56	165.66	3	4
		LTKGTTAFSYKLK	Gallus gallus	13	1456.83	239.48	247.13	3	4
		LYFDGKTITIQVPLWMAGK	Gallus gallus	19	2180.17	122.13	-	3	-
		MPNGYLAKNAVSFGHSWILEEAPCR	Gallus gallus	25	2846.36	-	243.35	-	4
		NAHKAVAYVK	Gallus gallus	10	1099.61	209.87	-	2	-
		NAVSFGHSWILEEAPCR	Gallus gallus	17	1971.93	-	400.78	-	35
		NAVSFGHSWILEEAPCRGACK	Gallus gallus	21	2388.11	-	487.4	-	11
		NIPFAEYPTYKQIK	Gallus gallus	14	1710.9	-	129.16	-	6
		NIPFAEYPTYKQIKELGK	Gallus gallus	18	2138.14	-	232.22	-	4
		QSDSGTLITDVSSR	Gallus gallus	14	1464.71	339.38	244.94	7	8
		RTSILPEDAPLDVTEEPFQTSER	Gallus gallus	23	2629.29	210.64	-	1	-
		RWLLSAVSASGTTETLK	Gallus gallus	17	1818.98	305.14	334.79	2	2
		SAGEATNLK	Gallus gallus	9	889.451	163.9	164.77	3	2
		SAGEATNLKAINIK	Gallus gallus	14	1428.79	440.3	430.32	7	6
		SQNVYELQEAGIGGICHAR	Gallus gallus	19	2101	487.6	458.57	10	7
		SRDASFIQNTYLHK	Gallus gallus	14	1678.84	-	292.57	-	8
		SRDASFIQNTYLHKLIGEHEAK	Gallus gallus	22	2556.31	155.11	146.25	2	2
		SSKITQVISSCFTR	Gallus gallus	14	1612.82	283.47	312.31	2	2
		SYLYNYEGSMLNGLQDR	Gallus gallus	17	2021.92	335.74	378.17	14	17
		SYLYNYEGSMLNGLQDRSLGK	Gallus gallus	21	2407.15	147.9	-	1	-
		TITIQVPLWMAGK	Gallus gallus	13	1456.81	-	145.25	-	21
		TITIQVPLWMAGKTCGICGK	Gallus gallus	20	2233.14	85.737	-	2	-
		TSILPEDAPLDVTEEPFQTSER	Gallus gallus	22	2473.19	-	283.12	-	1
		TTPVTVGFHCLPADSANSLTDK	Gallus gallus	22	2330.12	454.11	402.71	2	5
		TTPVTVGFHCLPADSANSLTDKQMKYDQK	Gallus gallus	29	3251.56	370.75	331.48	6	9
		TVDLNNCQEKVQK	Gallus gallus	13	1574.77	414.93	370.58	12	8
		TVVEPADRNAAIK	Gallus gallus	13	1382.75	210.98	-	8	-
		TVVEPADRNAAIKR	Gallus gallus	14	1538.85	275.95	-	16	-
		VEGLADVIMKR	Gallus gallus	11	1229.68	209.86	-	4	-
		VGATGEIFVVNSPR	Gallus gallus	14	1444.77	341.46	384.73	14	26
		VIRADTYFDNYR	Gallus gallus	12	1531.74	404.91	372.05	5	5
		VIRADTYFDNYRVGATGEIFVVNSPR	Gallus gallus	26	2958.5	307.34	-	6	-
		VQVFVTNLTDSSKWK	Gallus gallus	15	1750.93	-	153.54	-	2
		WGWDCRDYK	Gallus gallus	9	1284.53	-	168.54	-	2
		WGWDCRDYKVSTELVTGR	Gallus gallus	18	2227.05	-	218.37	-	2
		WLLSAVSASGTTETLKFLK	Gallus gallus	19	2051.13	233.52	-	6	-
		WLLSAVSASGTTETLKFLKNR	Gallus gallus	21	2321.27	260.97	191.95	3	2
		YRFPAVLPQMPLQLIK	Gallus gallus	16	1913.1	-	270.1	-	37
	Apolipoprotein B (F1NV02)	AAEQAEQIDYQR	Gallus gallus	12	1420.66	305.4	313.89	1	3
		DYSLWEQAGLKNLLK	Gallus gallus	15	1776.94	-	180.18	-	2
		ETFGVDSERR	Gallus gallus	10	1194.56	192.6	244.63	2	2
		IGTTYAVNADSVFELLSYNMKGSGEASSSR	Gallus gallus	30	3153.49	-	116.49	-	1
		ITGTVNNDFFFLVQPFEIR	Gallus gallus	19	2256.16	278.46	269.79	7	7
		KILTSDVSIPDVDVDFGTNFR	Gallus gallus	21	2337.19	-	270.84	-	1
		LATYLILMKNPSPADLAK	Gallus gallus	18	1958.09	325.24	310.9	4	8
		LDTSGGSVSLSSSGR	Gallus gallus	15	1408.68	256.71	228.93	1	1
		LDTSGGSVSLSSSGRYGK	Gallus gallus	18	1756.86	123.14	-	1	-
		MSSAFQVDFSDYSK	Gallus gallus	14	1610.69	250.7	211.37	1	1
		NSDDFANAMSKHELR	Gallus gallus	15	1733.78	145.69	446.87	4	5
		RLATYLILMKNPSPADLAK	Gallus gallus	19	2114.19	-	155.86	-	3
		RVSVPGLNPISAK	Gallus gallus	13	1336.78	-	202.61	-	2
		SKNSDDFANAMSKHELR	Gallus gallus	17	1948.91	191.64	246.42	3	4
		TAANEASEKYQEMKVK	Gallus gallus	16	1825.89	140.22	-	1	-
		VSVPGLNPISAK	Gallus gallus	12	1180.68	68.49	94.692	1	2
		YQMTDNMISSTVSSPSAGILGFLVQIETDTLKEK	Gallus gallus	34	3702.84	-	221.96	-	1
	Vitellogenin-1 (P87498)	AASAHHRPGSSLTR	Gallus gallus	14	1446.74	119.87	245.46	3	4
		AEIPPCKEETNLIIVSSK	Gallus gallus	18	2027.06	76.704	-	3	-
		ALKLMHLLR	Gallus gallus	9	1093.68	138.83	133.6	5	5
		ATAVSLLEWQR	Gallus gallus	11	1272.68	307.91	-	6	-
		CSSPYSCSECLQVFHVFAGEALGK	Gallus gallus	24	2732.2	162.86	190.91	1	1
		DKPFASGYLKMFGQELLFGR	Gallus gallus	20	2303.18	152	-	3	-
		EETNLIIVSSK	Gallus gallus	11	1231.67	59.542	-	1	-
		FLPGYAAGASELPLKVHETAVMALK	Gallus gallus	25	2612.4	112.48	-	5	-
		GILNILELSLK	Gallus gallus	11	1211.75	187.82	169.44	5	3
		GILNILELSLKK	Gallus gallus	12	1339.84	209.21	195.36	8	7
		IKDVERQIEER	Gallus gallus	11	1413.76	198.81	252.97	6	5
		IKYTHNEAVITQAEVEEVHQFTPFHEITGGNAIVEAR	Gallus gallus	37	4177.09	299.07	460.96	3	5
		IRSEVEISGIGPK	Gallus gallus	13	1383.77	293.94	-	3	-
		KFLPGYAAGASELPLKVHETAVMALK	Gallus gallus	26	2740.5	90.684	-	3	-
		KVCLLSYASLCHK	Gallus gallus	13	1577.81	115.06	182.23	1	2
		KVCLLSYASLCHKR	Gallus gallus	14	1733.91	202.58	342.32	2	3
		LALIEVQKQVAEVPPKEFQK	Gallus gallus	20	2293.3	194.08	-	9	-
		LDKDTLQNVLQVWYGPDEK	Gallus gallus	19	2260.14	115.63	305.4	1	1
		LDKDTLQNVLQVWYGPDEKIPSIR	Gallus gallus	24	2826.49	162.82	299.48	1	2
		LISSLQTGIGR	Gallus gallus	11	1143.66	222.22	201.21	2	3
		LISSLQTGIGRQWTK	Gallus gallus	15	1686.94	385.22	353.4	2	2
		LTQALTGQLSIPIK	Gallus gallus	14	1481.88	206.66	-	2	-
		MFGQELLFGR	Gallus gallus	10	1196.6	184.38	208.72	2	2
		NVPLYNAIGEHALR	Gallus gallus	14	1565.83	180.66	219.89	8	9
		QKLALIEVQK	Gallus gallus	10	1168.72	183.43	-	4	-
		RLISSLQTGIGR	Gallus gallus	12	1299.76	282.68	187.31	3	3
		RLISSLQTGIGRQWTK	Gallus gallus	16	1843.04	237.86	-	1	-
		SCNVVVAQDCTEHPK	Gallus gallus	15	1742.77	243.85	254.18	1	3
		SCNVVVAQDCTEHPKFIITTR	Gallus gallus	21	2474.2	220.62	508.07	5	5
		SCNVVVAQDCTEHPKFIITTRK	Gallus gallus	22	2602.3	155.44	-	2	-
		SEVEISGIGPK	Gallus gallus	11	1114.59	152.34	-	1	-
		SIKAEIPPCKEETNLIIVSSK	Gallus gallus	21	2355.27	151.33	-	5	-
		SLKLTQALTGQLSIPIK	Gallus gallus	17	1810.09	-	117.3	-	1
		SNIEEVLLALK	Gallus gallus	11	1227.71	150.18	140.45	3	1
		TVIVEAPIHGLK	Gallus gallus	12	1275.76	-	122.26	-	5
		VCLLSYASLCHKR	Gallus gallus	13	1605.81	256.55	247.54	2	3
		VHETAVMALK	Gallus gallus	10	1097.59	172.94	-	2	-
		VQWGIIPSWIK	Gallus gallus	11	1325.75	135.63	99.257	2	4
		VQWGIIPSWIKK	Gallus gallus	12	1453.84	118.6	-	5	-
		VYTYNYESILFSGIPEK	Gallus gallus	17	2022	201.48	151.44	1	2
		VYTYNYESILFSGIPEKGLAR	Gallus gallus	21	2419.24	162.76	326.19	4	3
		YTHNEAVITQAEVEEVHQFTPFHEITGGNAIVEAR	Gallus gallus	35	3935.91	458.48	444.12	4	4
		YVPGVALVLGFSEAHQRNPSR	Gallus gallus	21	2296.21	229.96	-	4	-
	Serum albumin (P19121)	AKGVSVKQQYFCGILK	Gallus gallus	16	1824.99	162.41	126.91	2	1
		CVANEDAPECSKPLPSIILDEICQVEK	Gallus gallus	27	3113.47	185.35	-	2	-
		CVANEDAPECSKPLPSIILDEICQVEKLR	Gallus gallus	29	3382.66	224.79	204.92	1	2
		ESDVGACLDTKEIVMR	Gallus gallus	16	1821.86	73.279	-	1	-
		ESDVGACLDTKEIVMREK	Gallus gallus	18	2079	110.74	-	1	-
		ETQDVVKTNCDLLHDHGEADFLK	Gallus gallus	23	2683.25	-	136.64	-	1
		FVHDSIGVHK	Gallus gallus	10	1137.59	185.72	186.91	2	1
		GVSVKQQYFCGILK	Gallus gallus	14	1625.86	298.84	-	2	-
		MACSEGYLSIVIHDTCR	Gallus gallus	17	2010.9	101.13	429.43	1	3
		MMSNLCSQQDVFSGK	Gallus gallus	15	1730.74	368.77	349.06	4	8
		MMSNLCSQQDVFSGKIK	Gallus gallus	17	1971.92	134.35	134.13	1	1
		MPQVPTDLLLETGKK	Gallus gallus	15	1668.91	-	102.78	-	2
		QFGDRVFQAR	Gallus gallus	10	1222.62	200.07	-	5	-
		QLIYLSQKYPK	Gallus gallus	11	1379.78	144.77	-	8	-
		QLIYLSQKYPKAPFSEVSK	Gallus gallus	19	2225.21	136.49	-	3	-
		QQYFCGILKQFGDR	Gallus gallus	14	1758.85	113.76	172.8	1	3
		QQYFCGILKQFGDRVFQAR	Gallus gallus	19	2360.18	206.8	227.22	3	2
		RHPFLYAPAILSFAVDFEHALQSCCK	Gallus gallus	26	3076.51	156.43	169.6	2	1
		RHPFLYAPAILSFAVDFEHALQSCCKESDVGACLDTK	Gallus gallus	37	4252.02	176.86	144.86	1	2
		RMACSEGYLSIVIHDTCR	Gallus gallus	18	2167	102.21	-	2	-
		RMACSEGYLSIVIHDTCRK	Gallus gallus	19	2295.09	-	130.46	-	1
		TNCDLLHDHGEADFLK	Gallus gallus	16	1883.85	304.37	119.8	3	2
		TNCDLLHDHGEADFLKSILIR	Gallus gallus	21	2466.23	131.82	136.64	1	1
		VSQPDFVQPYQRPASDVICQEYQDNR	Gallus gallus	26	3138.45	244.77	282.86	1	1
	Apolipoprotein A-I (A0A1D5PVD8)	GIPQASEYQAK	Gallus gallus, Antrostomus carolinensis, Bambusicola thoracicus, Chaetura pelagica, Cortunix japonica	11	1190.59	137.84	117.89	1	1
		LADNLDTLSAAAAK	Gallus gallus, Aptenodytes forsteri, Apteryx australis mantelli, Apteryx rowi, Bambusicola thoracicus, Coturnix japonica, Dromaius novaehollandiae, Nothoprocta perdicaria	14	1372.72	120.55	196.16	1	1
	Ovalbumin (P01012)	ADHPFLFCIK	Gallus gallus, Achromobacter denitrificans	10	1246.62	297.32	146.81	-	2
		ELINSWVESQTNGIIR	Gallus gallus, Achromobacter denitrificans	16	1857.96	204.94	290.28	8	5
		ELYRGGLEPINFQTAADQAR	Gallus gallus, Achromobacter denitrificans	20	2248.12	233.37	433.57	1	2
		GGLEPINFQTAADQAR	Gallus gallus, Achromobacter denitrificans	16	1686.83	-	280.21	2	5
		ISQAVHAAHAEINEAGR	Gallus gallus, Achromobacter denitrificans	17	1772.89	356.82	-	3	-
		LTEWTSSNVMEER	Gallus gallus, Achromobacter denitrificans	13	1580.71	218.43	-	1	-
		LTEWTSSNVMEERK	Gallus gallus, Achromobacter denitrificans	14	1708.81	138.87	-	1	-
		LYAEERYPILPEYLQCVKELYR	Gallus gallus, Achromobacter denitrificans	22	2844.45	196.11	-	3	-
	Vitellogenin-3 (Q91025)	GLAAAGLKLTCR	Gallus gallus	12	1229.69	143	-	2	-
		HDLEPVFSTGK	Gallus gallus	11	1228.61	166.66	255.39	2	2
		LEWSEVPSSVR	Gallus gallus	11	1287.65	-	170.47	-	1
		LEWSEVPSSVRK	Gallus gallus	12	1415.74	181.87	180.09	2	2
		LTCRLEISR	Gallus gallus	9	1146.62	140.45	-	2	-
	Lysozyme (B8YK77)	CKGTDVQAWIR	Gallus gallus, Bambusicola thoracicus, Colinus virginianus, Francolinus pondicerianus interpositus, Gallus varius, Tragopan satyra	11	1332.66	246.86	256.55	2	2
		GTDVQAWIR	Gallus gallus, Bambusicola thoracicus, Colinus virginianus, Francolinus pondicerianus interpositus, Gallus varius, Tragopan satyra	9	1044.54	147.69	185.42	2	1
	Ovoinhibitor (P10184)	CRQEIPEIDCDQYPTRK	Gallus gallus	17	2207.01	-	112.3	-	2
		DGNTMVACPR	Gallus gallus	10	1119.48	89.698	109.11	1	1
		EEVPELDCSKYK	Gallus gallus	12	1495.69	-	121.6	-	1
		EHGANVEKEYDGECRPK	Gallus gallus	17	2016.9	176.49	263.07	1	2
		HVMIDCSPYLQVVR	Gallus gallus	14	1715.85	165.39	219.93	2	2
		ILLPVCGTDGFTYDNECGICAHNAQHGTEVKK	Gallus gallus	32	3603.65	-	217.67	-	1
		QEIPEIDCDQYPTR	Gallus gallus	14	1762.78	140.03	307.97	1	1
		QEIPEIDCDQYPTRK	Gallus gallus	15	1890.88	-	367.81	-	2
		VSPICTMEYVPHCGSDGVTYSNR	Gallus gallus	23	2628.14	170.27	171.58	1	1
		YKTSTLKDGR	Gallus gallus	10	1167.62	-	99.34	-	2
	Apolipoprotein H (A0A1D5PNU2)	CPAPAPLQHGTIDSR	Gallus gallus	15	1618.79	-	120.21	-	1
		RCPAPAPLQHGTIDSR	Gallus gallus	16	1774.89	91.592	-	2	-
	Ig lambda chain C region (P20763)	VAPTITLFPPSKEELNEATK	Gallus gallus	20	2184.17	319.74	322.73	14	20
		VTHNGTSITK	Gallus gallus	10	1056.56	192.38	215.72	10	8
	Ovalbumin-related Y (I0J179)	HSLELEEFRADHPFLFFIR	Gallus gallus	19	2402.22	166.6	-	1	-
		YNPTNAILFFGR	Gallus gallus	12	1411.72	107.9	142.56	1	1
	Keratin, type I microfibrillar 48 kDa, component 8C-1	AQYEALVETNRR	Mammalia (excluding Homo Sapiens)	12	1448.74	271.65	296.74	11	12
		DSLENTLTETEAR	Mammalia (excluding Homo Sapiens)	13	1477.69	-	244.24	-	5
		ENAELESRILER	Artiodactyla (excluding Homo Sapiens)	12	1457.75	280.38	234.65	5	1
		ILERSQQQEPLVCPNYQSYFR	Artiodactyla (excluding Homo Sapiens)	21	2654.29	178.84	-	-	5
		LAADDFRTKYETELGLR	Mammalia (excluding Homo Sapiens)	17	1997.02	212.32	497.43	4	8
		QLERENAELESRILER	Artiodactyla (excluding Homo Sapiens)	16	1984.03	406.55	-	14	-
		RTVNALEVELQAQHNLRDSLENTLTETEAR	Mammalia (excluding Homo Sapiens)	30	3449.75	-	249.68	-	8
		SQLGDRLNVEVDAAPTVDLNR	Mammalia (excluding Homo Sapiens)	21	2281.17	-	432.99	-	4
		SQQQEPLVCPNYQSYFR	Artiodactyla (excluding Homo Sapiens)	17	2142.98	-	356.88	-	14
		SQQQEPLVCPNYQSYFRTIEELQQK	Artiodactyla (excluding Homo Sapiens)	25	3112.49	-	136.24	-	8
		TVNALEVELQAQHNLR	Mammalia (excluding Homo Sapiens)	16	1833.97	138.39	248.91	6	6
		TVNALEVELQAQHNLRDSLENTLTETEAR	Mammalia (excluding Homo Sapiens)	29	3293.65	226.09	290.02	17	23
		VLNETRAQYEALVETNRR	Mammalia (excluding Homo Sapiens)	18	2161.12	-	247.82	-	5
		YETELGLR	Mammalia (excluding Homo Sapiens)	8	979.497	-	148.54	-	1
	Keratin, type II cuticular Hb1	CEEIKATVIR	Mammalia (excluding Homo Sapiens)	10	1217.64	-	154.85	-	1
		DLNMDNIVAEIK	Artiodactyla (excluding Homo Sapiens)	12	1373.69	-	114.86	-	3
		VIQRLTAEVENAK	Mammalia (excluding Homo Sapiens)	13	1469.82	224.49	-	1	-
	Keratin, type I microfibrillar, 47.6 kDa	ILDELTLCKSDLEAR	Mammalia (presumed Ovis aries)1	15	1774.91	279.39	225.32	5	5
		LASDDFRTKYETEVSLR	Mammalia (excluding Homo Sapiens)	17	2029.01	175.51	-	1	-
		QLERENAELER	Mammalia (presumed Ovis aries)1	11	1385.69	392.06	396.32	8	10
		QLERENAELERR	Mammalia (presumed Ovis aries)1	12	1541.79	252.37	209.25	10	4
		VRQLERENAELER	Mammalia (presumed Ovis aries)1	13	1640.86	374.06	412.38	6	7
	Keratin, type I cuticular Ha5	QLERENAELESRIR	Mammalia (excluding Homo Sapiens)	14	1741.91	259.68	249.92	1	3
		QLVESDMNGLRR	Mammalia (excluding Homo Sapiens)	12	1416.71	78.692	-	1	-

## Sheet: Table S6
Supplementary Table S6 - Proteins identified in the micro-samples collected from “The Virgin and Child with Saint John and an Angel”. 1The species of origin is probably Ovis aries/Capra hircus, given the identification of ovicaprid collagen in the same sample. 2The species of origin is probably Gallus gallus, given the identification of other chicken egg proteins in the same sample.
Sample	Protein accession number	Protein	Species	Total peptides	Unique peptides	Total sequence coverage (%)	Unique sequence coverage (%)	Sequence length	MSMS spectra
1:BP	P02845	Vitellogenin-2	Gallus gallus	28	22	15.7	12.8	1850	61
	W5P481 / XP_017902440	Collagen type I alpha 1	Ovis aries / Capra hircus	21	1	16.8	1.1	1474	44
	W5NTT7 / F2X909	Collagen type I alpha 2	Ovis aries / Capra hircus	18	7	18.8	9.2	1364	28
	P87498	Vitellogenin-1	Gallus gallus	14	11	6.5	5.3	1912	20
	F1NV02	Apolipoprotein B	Gallus gallus	10	9	2.1	1.9	4631	12
1:GL	W5NTT7 / F2X909	Collagen type I alpha 2	Ovis aries / Capra hircus	22	11	20.2	11.8	1364	34
	W5P481 / XP_017902440	Collagen type I alpha 1	Ovis aries / Capra hircus	20	0	19.3	0	1474	45
	-	Vitellogenin-2	Aves	3	2	1.5	1	1850	3
2:YP	P02845	Vitellogenin-2	Gallus gallus	60	48	31.9	27	1850	151
	F1NV02	Apolipoprotein B	Gallus gallus	48	31	9.8	6.6	4631	80
	P87498	Vitellogenin-1	Gallus gallus	33	24	15.8	11.6	1912	72
	-	Collagen type I alpha 1	Mammalia1	9	9	8.4	8.4	1474	17
	W5NTT7 / F2X909	Collagen type I alpha 2	Ovis aries / Capra hircus	8	8	10.6	10.6	1364	8
	-	Serum albumin	Aves2	2	2	3.8	3.8	611	2

## Sheet: Table S7
Supplementary Table S7 - Peptides identified in the micro-samples collected from “The Virgin and Child with Saint John and an Angel”. Crossed-out species are unlikely due to historical and/or geographical reasons. 1The reported accession number refers to collagen proteins from Ovis Aries.
Sample	Protein (accession nr)	Peptide sequence	Matching species	Length	Mass	MQ score	MS/MS spectra
1:BP	Vitellogenin-2 (P02845)	ADTYFDNYR	Gallus gallus	9	1163.49	168.23	2
		FDIDPGFNSR	Gallus gallus	10	1166.54	68.893	1
		FLEVVQLCR	Gallus gallus	9	1162.62	124.08	2
		GSAPDVPMQNYGSLR	Gallus gallus	15	1590.75	88.187	4
		GTTAFSYK	Gallus gallus	8	873.423	58.782	1
		IANADNLESIWR	Gallus gallus	12	1400.7	237.51	4
		LEISGLPENAYLLK	Gallus gallus	14	1558.86	64.199	1
		QSDSGTLITDVSSR	Gallus gallus	14	1464.71	153.74	2
		VGATGEIFVVNSPR	Gallus gallus	14	1444.77	244.44	2
	Collagen type I alpha 1 (W5P481)1	GFPGSDGVAGPK	Ovis aries, Capra hircus, Ovis aries musimon, Ceratotherium simum simum, Chrysochloris asiatica, Echinops telfairi, Macrauchenia sp., Orycteropus afer afer, Pantholops hodgsonii, Physeter catodon, Tapirus terrestris	12	1087.53	71.614	2
		GFPGSDGVAGPKGPAGER	Ovis aries, Capra hircus, Ovis aries musimon, Ceratotherium simum simum, Chrysochloris asiatica, Echinops telfairi, Macrauchenia sp., Pantholops hodgsonii, Physeter catodon, Tapirus terrestris	18	1654.81	66.12	1
	Collagen type I alpha 2 (W5NTT7)1	TGEPGAAGPPGFVGEK	Ovis aries, Capra hircus	16	1469.72	78.763	2
	Vitellogenin-1 (P87498)	LISSLQTGIGR	Gallus gallus	11	1143.66	89.029	2
		SEVEISGIGPK	Gallus gallus	11	1114.59	74.376	1
	Apolipoprotein B (F1NV02)	AAEQAEQIDYQR	Gallus gallus	12	1420.66	159.4	1
		QVDQMDVQLR	Gallus gallus	10	1230.6	112.84	2
1:GL	Collagen type I alpha 2 (W5NTT7)*	TGEPGAAGPPGFVGEK	Ovis aries, Capra hircus	16	1469.72	67.118	1
	Collagen type I alpha 1 (W5P481)1	GFPGSDGVAGPK	Ovis aries, Capra hircus, Ovis aries musimon, Ceratotherium simum simum, Chrysochloris asiatica, Echinops telfairi, Macrauchenia sp., Orycteropus afer afer, Pantholops hodgsonii, Physeter catodon, Tapirus terrestris	12	1087.53	107.15	4
2:YP	Vitellogenin-2 (P02845)	ADTYFDNYR	Gallus gallus	9	1163.49	168.23	4
		DASFIQNTYLHK	Gallus gallus	12	1435.71	147.75	1
		FDIDPGFNSR	Gallus gallus	10	1166.54	147.2	2
		FDIDPGFNSRR	Gallus gallus	11	1322.64	190.96	4
		FLEVVQLCR	Gallus gallus	9	1162.62	170.32	1
		GILNMFQMTIK	Gallus gallus	11	1294.68	113.66	4
		GSAPDVPMQNYGSLR	Gallus gallus	15	1590.75	118.48	8
		IANADNLESIWR	Gallus gallus	12	1400.7	267.29	8
		ILGQEVAFININK	Gallus gallus	13	1457.82	125.74	2
		ITQVISSCFTR	Gallus gallus	11	1310.67	136.52	2
		LEISGLPENAYLLK	Gallus gallus	14	1558.86	100.55	2
		NSIAGQWTQPVWMGELR	Gallus gallus	17	1971.96	185.95	1
		QSDSGTLITDVSSR	Gallus gallus	14	1464.71	183.37	3
		SERGSAPDVPMQNYGSLR	Gallus gallus	18	1962.92	162.69	6
		TSILPEDAPLDVTEEPFQTSER	Gallus gallus	22	2473.19	186.77	2
		TVVEPADRNAAIK	Gallus gallus	13	1382.75	136.49	4
		VGATGEIFVVNSPR	Gallus gallus	14	1444.77	271.48	5
	Apolipoprotein B (F1NV02)	AAEQAEQIDYQR	Gallus gallus	12	1420.66	233.09	4
		ETFGVDSERR	Gallus gallus	10	1194.56	158.07	1
		LDTSGGSVSLSSSGR	Gallus gallus	15	1408.68	172.92	1
		QVDQMDVQLR	Gallus gallus	10	1230.6	165.72	9
		TVGSFAHR	Gallus gallus	8	873.446	71.342	1
	Vitellogenin-1 (P87498)	ATAVSLLEWQR	Gallus gallus	11	1272.68	136.63	2
		GILNILELSLK	Gallus gallus	11	1211.75	84.213	1
		IRSEVEISGIGPK	Gallus gallus	13	1383.77	163.45	2
		LISSLQTGIGR	Gallus gallus	11	1143.66	123.21	1
		NVPLYNAIGEHALR	Gallus gallus	14	1565.83	131.83	1
		SEVEISGIGPK	Gallus gallus	11	1114.59	115.71	1
		SNIEEVLLALK	Gallus gallus	11	1227.71	75.294	1
		YLLDLLPAAASHR	Gallus gallus	13	1438.79	136.27	2
	Collagen type I alpha 2 (W5NTT7)1	TGPPGPAGISGPPGPPGPAGK	Ovis aries, Capra hircus, Bubalus bubalis, Pantholops hodgsonii	21	1764.92	166.38	1
	Serum albumin	DCCEKPIVER	Gallus gallus, Anser cygnoides domesticus, Anas platyrhynchos, Clostridioides difficile, Eurypyga helias	10	1304.59	75.294	1
