# Supplementary material for: Palaeoproteomics guidelines to identify proteinaceous binders in artworks following the study of a 15th-century painting by Sandro Botticelli’s workshop
Source: Sci Rep. 2022 Jun 23;12:10638. doi: 10.1038/s41598-022-14109-w (PMC9226190; doi:10.1038/s41598-022-14109-w)
Supplement: Supplementary file 3 — Supplementary Tables. [file 41598_2022_14109_MOESM3_ESM.xlsx]

## Sheet: Table S6
Supplementary Table S6 - Proteins identified in the micro-samples collected from “The Virgin and Child with Saint John and an Angel”. 1The species of origin is probably Ovis aries/Capra hircus, given the identification of ovicaprid collagen in the same sample. 2The species of origin is probably Gallus gallus, given the identification of other chicken egg proteins in the same sample.
Sample	Protein accession number	Protein	Species	Total peptides	Unique peptides	Total sequence coverage (%)	Unique sequence coverage (%)	Sequence length	MSMS spectra
1:BP	P02845	Vitellogenin-2	Gallus gallus	28	22	15.7	12.8	1850	61
	W5P481 / XP_017902440	Collagen type I alpha 1	Ovis aries / Capra hircus	21	1	16.8	1.1	1474	44
	W5NTT7 / F2X909	Collagen type I alpha 2	Ovis aries / Capra hircus	18	7	18.8	9.2	1364	28
	P87498	Vitellogenin-1	Gallus gallus	14	11	6.5	5.3	1912	20
	F1NV02	Apolipoprotein B	Gallus gallus	10	9	2.1	1.9	4631	12
1:GL	W5NTT7 / F2X909	Collagen type I alpha 2	Ovis aries / Capra hircus	22	11	20.2	11.8	1364	34
	W5P481 / XP_017902440	Collagen type I alpha 1	Ovis aries / Capra hircus	20	0	19.3	0	1474	45
	-	Vitellogenin-2	Aves	3	2	1.5	1	1850	3
2:YP	P02845	Vitellogenin-2	Gallus gallus	60	48	31.9	27	1850	151
	F1NV02	Apolipoprotein B	Gallus gallus	48	31	9.8	6.6	4631	80
	P87498	Vitellogenin-1	Gallus gallus	33	24	15.8	11.6	1912	72
	-	Collagen type I alpha 1	Mammalia1	9	9	8.4	8.4	1474	17
	W5NTT7 / F2X909	Collagen type I alpha 2	Ovis aries / Capra hircus	8	8	10.6	10.6	1364	8
	-	Serum albumin	Aves2	2	2	3.8	3.8	611	2

## Sheet: Table S7
Supplementary Table S7 - Peptides identified in the micro-samples collected from “The Virgin and Child with Saint John and an Angel”. Crossed-out species are unlikely due to historical and/or geographical reasons. 1The reported accession number refers to collagen proteins from Ovis Aries.
Sample	Protein (accession nr)	Peptide sequence	Matching species	Length	Mass	MQ score	MS/MS spectra
1:BP	Vitellogenin-2 (P02845)	ADTYFDNYR	Gallus gallus	9	1163.49	168.23	2
		FDIDPGFNSR	Gallus gallus	10	1166.54	68.893	1
		FLEVVQLCR	Gallus gallus	9	1162.62	124.08	2
		GSAPDVPMQNYGSLR	Gallus gallus	15	1590.75	88.187	4
		GTTAFSYK	Gallus gallus	8	873.423	58.782	1
		IANADNLESIWR	Gallus gallus	12	1400.7	237.51	4
		LEISGLPENAYLLK	Gallus gallus	14	1558.86	64.199	1
		QSDSGTLITDVSSR	Gallus gallus	14	1464.71	153.74	2
		VGATGEIFVVNSPR	Gallus gallus	14	1444.77	244.44	2
	Collagen type I alpha 1 (W5P481)1	GFPGSDGVAGPK	Ovis aries, Capra hircus, Ovis aries musimon, Ceratotherium simum simum, Chrysochloris asiatica, Echinops telfairi, Macrauchenia sp., Orycteropus afer afer, Pantholops hodgsonii, Physeter catodon, Tapirus terrestris	12	1087.53	71.614	2
		GFPGSDGVAGPKGPAGER	Ovis aries, Capra hircus, Ovis aries musimon, Ceratotherium simum simum, Chrysochloris asiatica, Echinops telfairi, Macrauchenia sp., Pantholops hodgsonii, Physeter catodon, Tapirus terrestris	18	1654.81	66.12	1
	Collagen type I alpha 2 (W5NTT7)1	TGEPGAAGPPGFVGEK	Ovis aries, Capra hircus	16	1469.72	78.763	2
	Vitellogenin-1 (P87498)	LISSLQTGIGR	Gallus gallus	11	1143.66	89.029	2
		SEVEISGIGPK	Gallus gallus	11	1114.59	74.376	1
	Apolipoprotein B (F1NV02)	AAEQAEQIDYQR	Gallus gallus	12	1420.66	159.4	1
		QVDQMDVQLR	Gallus gallus	10	1230.6	112.84	2
1:GL	Collagen type I alpha 2 (W5NTT7)*	TGEPGAAGPPGFVGEK	Ovis aries, Capra hircus	16	1469.72	67.118	1
	Collagen type I alpha 1 (W5P481)1	GFPGSDGVAGPK	Ovis aries, Capra hircus, Ovis aries musimon, Ceratotherium simum simum, Chrysochloris asiatica, Echinops telfairi, Macrauchenia sp., Orycteropus afer afer, Pantholops hodgsonii, Physeter catodon, Tapirus terrestris	12	1087.53	107.15	4
2:YP	Vitellogenin-2 (P02845)	ADTYFDNYR	Gallus gallus	9	1163.49	168.23	4
		DASFIQNTYLHK	Gallus gallus	12	1435.71	147.75	1
		FDIDPGFNSR	Gallus gallus	10	1166.54	147.2	2
		FDIDPGFNSRR	Gallus gallus	11	1322.64	190.96	4
		FLEVVQLCR	Gallus gallus	9	1162.62	170.32	1
		GILNMFQMTIK	Gallus gallus	11	1294.68	113.66	4
		GSAPDVPMQNYGSLR	Gallus gallus	15	1590.75	118.48	8
		IANADNLESIWR	Gallus gallus	12	1400.7	267.29	8
		ILGQEVAFININK	Gallus gallus	13	1457.82	125.74	2
		ITQVISSCFTR	Gallus gallus	11	1310.67	136.52	2
		LEISGLPENAYLLK	Gallus gallus	14	1558.86	100.55	2
		NSIAGQWTQPVWMGELR	Gallus gallus	17	1971.96	185.95	1
		QSDSGTLITDVSSR	Gallus gallus	14	1464.71	183.37	3
		SERGSAPDVPMQNYGSLR	Gallus gallus	18	1962.92	162.69	6
		TSILPEDAPLDVTEEPFQTSER	Gallus gallus	22	2473.19	186.77	2
		TVVEPADRNAAIK	Gallus gallus	13	1382.75	136.49	4
		VGATGEIFVVNSPR	Gallus gallus	14	1444.77	271.48	5
	Apolipoprotein B (F1NV02)	AAEQAEQIDYQR	Gallus gallus	12	1420.66	233.09	4
		ETFGVDSERR	Gallus gallus	10	1194.56	158.07	1
		LDTSGGSVSLSSSGR	Gallus gallus	15	1408.68	172.92	1
		QVDQMDVQLR	Gallus gallus	10	1230.6	165.72	9
		TVGSFAHR	Gallus gallus	8	873.446	71.342	1
	Vitellogenin-1 (P87498)	ATAVSLLEWQR	Gallus gallus	11	1272.68	136.63	2
		GILNILELSLK	Gallus gallus	11	1211.75	84.213	1
		IRSEVEISGIGPK	Gallus gallus	13	1383.77	163.45	2
		LISSLQTGIGR	Gallus gallus	11	1143.66	123.21	1
		NVPLYNAIGEHALR	Gallus gallus	14	1565.83	131.83	1
		SEVEISGIGPK	Gallus gallus	11	1114.59	115.71	1
		SNIEEVLLALK	Gallus gallus	11	1227.71	75.294	1
		YLLDLLPAAASHR	Gallus gallus	13	1438.79	136.27	2
	Collagen type I alpha 2 (W5NTT7)1	TGPPGPAGISGPPGPPGPAGK	Ovis aries, Capra hircus, Bubalus bubalis, Pantholops hodgsonii	21	1764.92	166.38	1
	Serum albumin	DCCEKPIVER	Gallus gallus, Anser cygnoides domesticus, Anas platyrhynchos, Clostridioides difficile, Eurypyga helias	10	1304.59	75.294	1
